# Supplementary material for: DAZAP1 maintains gastric cancer stemness by inducing mitophagy
Source: JCI Insight. 2025 May 22;10(10):e175422. doi: 10.1172/jci.insight.175422 (PMC12128983; doi:10.1172/jci.insight.175422)
Supplement: Supporting data values [file jciinsight-10-175422-s083.xlsx]

## Sheet: Figure 1 F
	DAZAP1	β-actin	2^-△△Ct
对照组GES-1	22.038	16.7653	1.00843
	22.0855	16.8766	1.05406
	22.4378	17.0599	0.937514
实验组AGS	19.1387	14.2917	1.35454
	19.1484	14.293	1.34676
	19.0392	14.1456	1.31151
实验组HGC27	19.4588	14.9669	1.73262
	19.6976	14.7027	1.22255
	19.3749	14.9934	1.87031
实验组NCI-N87	20.7247	16.3808	1.91969
	20.5757	16.1129	1.76785
	20.5045	15.8569	1.55533
实验组-MKN45	19.6905	15.265	1.81412
	19.2388	15.1087	2.22637
	19.4914	15.2719	2.09258
实验组-MKN28	19.4976	14.777	1.4786
	19.1689	14.85	1.95323
	19.3532	14.9502	1.84274
实验组-SNU-1	18.8196	14.3244	1.72859
	18.9413	14.283	1.54378
	18.9594	14.0941	1.33744

## Sheet: Figure 1 I
Normal tissue (n=20)	Tumor tissue (n=71)
11.1179	2.526
13.4148	4.7941
14.0221	6.2528
38.5771	6.4043
6.0159	6.4302
27.0628	8.1186
6.0822	8.6478
8.3969	9.1826
17.1646	12.7423
36.5785	13.4743
3.616	14.2842
13.202	14.4039
22.3844	16.2842
74.5451	16.3273
19.3947	18.3108
24.9119	18.5893
10.9842	19.3821
30.1272	20.5599
38.6854	22.8607
9.2465	30.8467
	37.4662
	40.7755
	42.8097
	43.0919
	43.9232
	45.2898
	49.6727
	51.0559
	51.4301
	54.0626
	61.2479
	64.9634
	65.0728
	67.2611
	72.9614
	75.2047
	76.7372
	77.2017
	80.1467
	85.2061
	85.6718
	87.9036
	88.556
	88.9646
	89.2846
	89.9191
	90.339
	90.7064
	94.6652
	95.6602
	99.3324
	126.994

## Sheet: Figure 1 J
Dayselapsed（month）	Low	High
9	1
26	1
49	0
52	0
49	0
55	0
46	0
53	1
6	1
5	1
12	1
31	1
50	0
52	0
53	0
6	1
52	0
46	0
21	1
56	0
48	1
48	0
24	1
29	1
24	1
56	0
19	1
9	1
62	0
4	1
46	0
52	0
51	0
60	0
50	0
8	1
47	0
2	1
56		0
46		0
50		0
66		0
2		1
41		1
51		0
51		0
46		0
52		0
51		0
69		0
51		0
51		0
49		1
20		1
50		0
65		0
62		0
51		0
41		0
52		0
51		0
6		1
53		0
52		0
13		1
51		0
21		1
41		1
51		0
51		0
53		0

## Sheet: Figure 2 A
expression	gene	type
0.307261	mDNAsi	Low
0.332245	mDNAsi	Low
0.230523	mDNAsi	Low
0.255131	mDNAsi	Low
0.424031	mDNAsi	Low
0.190061	mDNAsi	Low
0.259378	mDNAsi	Low
0.222065	mDNAsi	Low
0.192977	mDNAsi	Low
0.225949	mDNAsi	Low
0.222748	mDNAsi	Low
0.264751	mDNAsi	Low
0.298097	mDNAsi	Low
0.223013	mDNAsi	Low
0.299343	mDNAsi	Low
0.170553	mDNAsi	Low
0.319992	mDNAsi	Low
0.164842	mDNAsi	Low
0.232708	mDNAsi	Low
0.268589	mDNAsi	Low
0.316177	mDNAsi	Low
0.206062	mDNAsi	Low
0.395855	mDNAsi	Low
0.205867	mDNAsi	Low
0.252987	mDNAsi	Low
0.190192	mDNAsi	Low
0.20405	mDNAsi	Low
0.385864	mDNAsi	Low
0.276376	mDNAsi	Low
0.282611	mDNAsi	Low
0.241445	mDNAsi	Low
0.177371	mDNAsi	Low
0.290813	mDNAsi	Low
0.204846	mDNAsi	Low
0.221505	mDNAsi	Low
0.226933	mDNAsi	Low
0.301443	mDNAsi	Low
0.263731	mDNAsi	Low
0.255306	mDNAsi	Low
0.197795	mDNAsi	Low
0.370929	mDNAsi	Low
0.263525	mDNAsi	Low
0.171565	mDNAsi	Low
0.254226	mDNAsi	Low
0.164909	mDNAsi	Low
0.233385	mDNAsi	Low
0.323083	mDNAsi	Low
0.196168	mDNAsi	Low
0.223611	mDNAsi	Low
0.185533	mDNAsi	Low
0.281152	mDNAsi	Low
0.275827	mDNAsi	Low
0.409646	mDNAsi	Low
0.318882	mDNAsi	Low
0.344157	mDNAsi	Low
0.307746	mDNAsi	Low
0.38286	mDNAsi	Low
0.266489	mDNAsi	Low
0.373176	mDNAsi	Low
0.209414	mDNAsi	Low
0.311957	mDNAsi	Low
0.243096	mDNAsi	Low
0.213653	mDNAsi	Low
0.197465	mDNAsi	Low
0.206489	mDNAsi	Low
0.287338	mDNAsi	Low
0.39282	mDNAsi	Low
0.262479	mDNAsi	Low
0.249666	mDNAsi	Low
0.245925	mDNAsi	Low
0.212544	mDNAsi	Low
0.213643	mDNAsi	Low
0.11403	mDNAsi	Low
0.250866	mDNAsi	Low
0.311563	mDNAsi	Low
0.386122	mDNAsi	Low
0.305359	mDNAsi	Low
0.23578	mDNAsi	Low
0.253212	mDNAsi	Low
0.36215	mDNAsi	Low
0.291018	mDNAsi	Low
0.349807	mDNAsi	Low
0.398665	mDNAsi	Low
0.241291	mDNAsi	Low
0.388485	mDNAsi	Low
0.264634	mDNAsi	Low
0.154909	mDNAsi	Low
0.182363	mDNAsi	Low
0.236228	mDNAsi	Low
0.279299	mDNAsi	Low
0.260229	mDNAsi	Low
0.222452	mDNAsi	Low
0.222144	mDNAsi	Low
0.209015	mDNAsi	Low
0.198089	mDNAsi	Low
0.234475	mDNAsi	Low
0.296241	mDNAsi	Low
0.20616	mDNAsi	Low
0.344404	mDNAsi	Low
0.333037	mDNAsi	Low
0.292133	mDNAsi	Low
0.114676	mDNAsi	Low
0.194855	mDNAsi	Low
0.292375	mDNAsi	Low
0.235345	mDNAsi	Low
0.20088	mDNAsi	Low
0.220266	mDNAsi	Low
0.268571	mDNAsi	Low
0.163917	mDNAsi	Low
0.195414	mDNAsi	Low
0.320684	mDNAsi	Low
0.278189	mDNAsi	Low
0.354055	mDNAsi	Low
0.184076	mDNAsi	Low
0.268755	mDNAsi	Low
0.160764	mDNAsi	Low
0.361112	mDNAsi	Low
0.231738	mDNAsi	Low
0.225135	mDNAsi	Low
0.182506	mDNAsi	Low
0.284688	mDNAsi	Low
0.199973	mDNAsi	Low
0.383516	mDNAsi	Low
0.186752	mDNAsi	Low
0.23691	mDNAsi	Low
0.26688	mDNAsi	Low
0.305208	mDNAsi	Low
0.33025	mDNAsi	Low
0.267455	mDNAsi	Low
0.265643	mDNAsi	Low
0.334726	mDNAsi	Low
0.194224	mDNAsi	Low
0.262551	mDNAsi	Low
0.230064	mDNAsi	Low
0.296051	mDNAsi	Low
0.233735	mDNAsi	Low
0.278226	mDNAsi	Low
0.23545	mDNAsi	Low
0.224603	mDNAsi	Low
0.169452	mDNAsi	Low
0.180366	mDNAsi	Low
0.267222	mDNAsi	Low
0.368659	mDNAsi	Low
0.250435	mDNAsi	Low
0.254458	mDNAsi	Low
0.193433	mDNAsi	Low
0.240677	mDNAsi	Low
0.218117	mDNAsi	Low
0.275772	mDNAsi	High
0.207509	mDNAsi	High
0.285198	mDNAsi	High
0.221206	mDNAsi	High
0.157558	mDNAsi	High
0.255503	mDNAsi	High
0.141717	mDNAsi	High
0.243334	mDNAsi	High
0.15775	mDNAsi	High
0.410633	mDNAsi	High
0.184725	mDNAsi	High
0.322133	mDNAsi	High
0.221552	mDNAsi	High
0.312828	mDNAsi	High
0.186884	mDNAsi	High
0.207605	mDNAsi	High
0.193266	mDNAsi	High
0.267612	mDNAsi	High
0.228514	mDNAsi	High
0.231656	mDNAsi	High
0.294192	mDNAsi	High
0.228983	mDNAsi	High
0.215082	mDNAsi	High
0.250359	mDNAsi	High
0.241999	mDNAsi	High
0.177555	mDNAsi	High
0.263876	mDNAsi	High
0.181361	mDNAsi	High
0.178975	mDNAsi	High
0.221521	mDNAsi	High
0.214249	mDNAsi	High
0.1952	mDNAsi	High
0.226698	mDNAsi	High
0.233127	mDNAsi	High
0.305888	mDNAsi	High
0.25323	mDNAsi	High
0.248571	mDNAsi	High
0.277723	mDNAsi	High
0.332461	mDNAsi	High
0.200811	mDNAsi	High
0.324176	mDNAsi	High
0.287706	mDNAsi	High
0.192242	mDNAsi	High
0.234595	mDNAsi	High
0.237281	mDNAsi	High
0.160188	mDNAsi	High
0.291769	mDNAsi	High
0.218683	mDNAsi	High
0.173178	mDNAsi	High
0.31553	mDNAsi	High
0.390716	mDNAsi	High
0.258047	mDNAsi	High
0.194253	mDNAsi	High
0.114382	mDNAsi	High
0.409667	mDNAsi	High
0.176175	mDNAsi	High
0.277352	mDNAsi	High
0.234091	mDNAsi	High
0.269818	mDNAsi	High
0.206129	mDNAsi	High
0.243524	mDNAsi	High
0.223582	mDNAsi	High
0.158422	mDNAsi	High
0.230266	mDNAsi	High
0.254721	mDNAsi	High
0.221253	mDNAsi	High
0.292842	mDNAsi	High
0.29756	mDNAsi	High
0.171154	mDNAsi	High
0.305274	mDNAsi	High
0.123839	mDNAsi	High
0.231191	mDNAsi	High
0.32434	mDNAsi	High
0.361292	mDNAsi	High
0.222558	mDNAsi	High
0.240656	mDNAsi	High
0.224319	mDNAsi	High
0.250596	mDNAsi	High
0.227367	mDNAsi	High
0.232269	mDNAsi	High
0.245353	mDNAsi	High
0.271392	mDNAsi	High
0.253274	mDNAsi	High
0.213266	mDNAsi	High
0.191727	mDNAsi	High
0.185106	mDNAsi	High
0.295463	mDNAsi	High
0.252798	mDNAsi	High
0.225863	mDNAsi	High
0.195585	mDNAsi	High
0.236063	mDNAsi	High
0.216308	mDNAsi	High
0.268376	mDNAsi	High
0.213884	mDNAsi	High
0.319855	mDNAsi	High
0.172704	mDNAsi	High
0.150629	mDNAsi	High
0.189639	mDNAsi	High
0.213336	mDNAsi	High
0.257794	mDNAsi	High
0.17058	mDNAsi	High
0.198089	mDNAsi	High
0.31874	mDNAsi	High
0.20315	mDNAsi	High
0.171978	mDNAsi	High
0.181971	mDNAsi	High
0.188358	mDNAsi	High
0.184076	mDNAsi	High
0.307787	mDNAsi	High
0.175832	mDNAsi	High
0.265843	mDNAsi	High
0.239883	mDNAsi	High
0.216297	mDNAsi	High
0.314001	mDNAsi	High
0.165171	mDNAsi	High
0.119605	mDNAsi	High
0.224615	mDNAsi	High
0.224863	mDNAsi	High
0.228768	mDNAsi	High
0.182952	mDNAsi	High
0.191531	mDNAsi	High
0.185004	mDNAsi	High
0.164599	mDNAsi	High
0.200763	mDNAsi	High
0.181448	mDNAsi	High
0.218506	mDNAsi	High
0.298235	mDNAsi	High
0.24266	mDNAsi	High
0.17375	mDNAsi	High
0.424589	mDNAsi	High
0.177787	mDNAsi	High
0.175637	mDNAsi	High
0.260801	mDNAsi	High
0.169957	mDNAsi	High
0.281274	mDNAsi	High
0.204643	mDNAsi	High
0.212554	mDNAsi	High
0.361236	mDNAsi	High
0.264842	mDNAsi	High
0.215738	mDNAsi	High
0.318709	mDNAsi	High
0.202836	mDNAsi	High
0.425766	mDNAsi	High
0.21272	mDNAsi	High
0.215443	mDNAsi	High
0.261785	mDNAsi	High
0.202316	mDNAsi	High
0.216668	mDNAsi	High
0.231253	mDNAsi	High
0.332635	mDNAsi	High
0.143579	mDNAsi	High
0.180279	mDNAsi	High
0.196231	mDNAsi	High
0.267684	mDNAsi	High
0.214725	mDNAsi	High
0.216251	mDNAsi	High
0.157355	mDNAsi	High
0.314409	mDNAsi	High
0.186804	mDNAsi	High
0.262049	mDNAsi	High
0.227382	mDNAsi	High
0.193374	mDNAsi	High
0.150882	mDNAsi	High
0.203307	mDNAsi	High
0.369992	mDNAsi	High
0.146558	mDNAsi	High
0.200003	mDNAsi	High
0.240098	mDNAsi	High
0.28165	mDNAsi	High
0.19333	mDNAsi	High
0.175709	mDNAsi	High
0.192822	mDNAsi	High
0.202471	mDNAsi	High
0.218017	mDNAsi	High
0.207997	mDNAsi	High
0.166959	mDNAsi	High
0.209437	mDNAsi	High
0.231241	mDNAsi	High
0.423612	EREG-mDNAsi	Low
0.414976	EREG-mDNAsi	Low
0.325494	EREG-mDNAsi	Low
0.334023	EREG-mDNAsi	Low
0.535359	EREG-mDNAsi	Low
0.274928	EREG-mDNAsi	Low
0.338333	EREG-mDNAsi	Low
0.338221	EREG-mDNAsi	Low
0.277134	EREG-mDNAsi	Low
0.333193	EREG-mDNAsi	Low
0.306772	EREG-mDNAsi	Low
0.341145	EREG-mDNAsi	Low
0.391218	EREG-mDNAsi	Low
0.319012	EREG-mDNAsi	Low
0.400191	EREG-mDNAsi	Low
0.245559	EREG-mDNAsi	Low
0.447873	EREG-mDNAsi	Low
0.249536	EREG-mDNAsi	Low
0.313318	EREG-mDNAsi	Low
0.34746	EREG-mDNAsi	Low
0.41473	EREG-mDNAsi	Low
0.275553	EREG-mDNAsi	Low
0.471171	EREG-mDNAsi	Low
0.292098	EREG-mDNAsi	Low
0.336886	EREG-mDNAsi	Low
0.280075	EREG-mDNAsi	Low
0.294966	EREG-mDNAsi	Low
0.492968	EREG-mDNAsi	Low
0.375487	EREG-mDNAsi	Low
0.371977	EREG-mDNAsi	Low
0.329753	EREG-mDNAsi	Low
0.241736	EREG-mDNAsi	Low
0.419154	EREG-mDNAsi	Low
0.274239	EREG-mDNAsi	Low
0.306007	EREG-mDNAsi	Low
0.325476	EREG-mDNAsi	Low
0.414536	EREG-mDNAsi	Low
0.371679	EREG-mDNAsi	Low
0.36499	EREG-mDNAsi	Low
0.273113	EREG-mDNAsi	Low
0.46465	EREG-mDNAsi	Low
0.350013	EREG-mDNAsi	Low
0.24978	EREG-mDNAsi	Low
0.368949	EREG-mDNAsi	Low
0.245231	EREG-mDNAsi	Low
0.304695	EREG-mDNAsi	Low
0.441214	EREG-mDNAsi	Low
0.288685	EREG-mDNAsi	Low
0.31083	EREG-mDNAsi	Low
0.26702	EREG-mDNAsi	Low
0.37349	EREG-mDNAsi	Low
0.375982	EREG-mDNAsi	Low
0.492131	EREG-mDNAsi	Low
0.387943	EREG-mDNAsi	Low
0.449769	EREG-mDNAsi	Low
0.400466	EREG-mDNAsi	Low
0.488169	EREG-mDNAsi	Low
0.398711	EREG-mDNAsi	Low
0.475836	EREG-mDNAsi	Low
0.302147	EREG-mDNAsi	Low
0.366949	EREG-mDNAsi	Low
0.319816	EREG-mDNAsi	Low
0.293414	EREG-mDNAsi	Low
0.299148	EREG-mDNAsi	Low
0.296356	EREG-mDNAsi	Low
0.391218	EREG-mDNAsi	Low
0.489962	EREG-mDNAsi	Low
0.354708	EREG-mDNAsi	Low
0.33974	EREG-mDNAsi	Low
0.346312	EREG-mDNAsi	Low
0.273009	EREG-mDNAsi	Low
0.275205	EREG-mDNAsi	Low
0.18709	EREG-mDNAsi	Low
0.35785	EREG-mDNAsi	Low
0.417534	EREG-mDNAsi	Low
0.477716	EREG-mDNAsi	Low
0.413604	EREG-mDNAsi	Low
0.335558	EREG-mDNAsi	Low
0.339614	EREG-mDNAsi	Low
0.471477	EREG-mDNAsi	Low
0.386024	EREG-mDNAsi	Low
0.470815	EREG-mDNAsi	Low
0.480408	EREG-mDNAsi	Low
0.331571	EREG-mDNAsi	Low
0.497589	EREG-mDNAsi	Low
0.360598	EREG-mDNAsi	Low
0.231296	EREG-mDNAsi	Low
0.289219	EREG-mDNAsi	Low
0.342967	EREG-mDNAsi	Low
0.375459	EREG-mDNAsi	Low
0.359188	EREG-mDNAsi	Low
0.318746	EREG-mDNAsi	Low
0.312031	EREG-mDNAsi	Low
0.29166	EREG-mDNAsi	Low
0.283224	EREG-mDNAsi	Low
0.31758	EREG-mDNAsi	Low
0.401949	EREG-mDNAsi	Low
0.285769	EREG-mDNAsi	Low
0.452576	EREG-mDNAsi	Low
0.406086	EREG-mDNAsi	Low
0.386667	EREG-mDNAsi	Low
0.151446	EREG-mDNAsi	Low
0.268378	EREG-mDNAsi	Low
0.401787	EREG-mDNAsi	Low
0.326993	EREG-mDNAsi	Low
0.288744	EREG-mDNAsi	Low
0.320853	EREG-mDNAsi	Low
0.367179	EREG-mDNAsi	Low
0.23971	EREG-mDNAsi	Low
0.278877	EREG-mDNAsi	Low
0.433804	EREG-mDNAsi	Low
0.401819	EREG-mDNAsi	Low
0.445536	EREG-mDNAsi	Low
0.22666	EREG-mDNAsi	Low
0.330588	EREG-mDNAsi	Low
0.202146	EREG-mDNAsi	Low
0.480699	EREG-mDNAsi	Low
0.319864	EREG-mDNAsi	Low
0.318461	EREG-mDNAsi	Low
0.281661	EREG-mDNAsi	Low
0.392112	EREG-mDNAsi	Low
0.271366	EREG-mDNAsi	Low
0.50258	EREG-mDNAsi	Low
0.276433	EREG-mDNAsi	Low
0.331496	EREG-mDNAsi	Low
0.342672	EREG-mDNAsi	Low
0.419375	EREG-mDNAsi	Low
0.453929	EREG-mDNAsi	Low
0.362418	EREG-mDNAsi	Low
0.339868	EREG-mDNAsi	Low
0.433694	EREG-mDNAsi	Low
0.283345	EREG-mDNAsi	Low
0.356642	EREG-mDNAsi	Low
0.327777	EREG-mDNAsi	Low
0.390641	EREG-mDNAsi	Low
0.316277	EREG-mDNAsi	Low
0.375212	EREG-mDNAsi	Low
0.328805	EREG-mDNAsi	Low
0.305157	EREG-mDNAsi	Low
0.252974	EREG-mDNAsi	Low
0.259088	EREG-mDNAsi	Low
0.39185	EREG-mDNAsi	Low
0.468966	EREG-mDNAsi	Low
0.346808	EREG-mDNAsi	Low
0.341339	EREG-mDNAsi	Low
0.28426	EREG-mDNAsi	Low
0.321931	EREG-mDNAsi	Low
0.314703	EREG-mDNAsi	Low
0.384448	EREG-mDNAsi	High
0.285195	EREG-mDNAsi	High
0.376863	EREG-mDNAsi	High
0.324138	EREG-mDNAsi	High
0.226807	EREG-mDNAsi	High
0.325721	EREG-mDNAsi	High
0.230255	EREG-mDNAsi	High
0.329808	EREG-mDNAsi	High
0.238994	EREG-mDNAsi	High
0.481137	EREG-mDNAsi	High
0.256549	EREG-mDNAsi	High
0.411629	EREG-mDNAsi	High
0.315699	EREG-mDNAsi	High
0.391834	EREG-mDNAsi	High
0.242115	EREG-mDNAsi	High
0.294671	EREG-mDNAsi	High
0.269118	EREG-mDNAsi	High
0.333478	EREG-mDNAsi	High
0.329938	EREG-mDNAsi	High
0.328882	EREG-mDNAsi	High
0.382834	EREG-mDNAsi	High
0.321311	EREG-mDNAsi	High
0.307801	EREG-mDNAsi	High
0.302533	EREG-mDNAsi	High
0.340458	EREG-mDNAsi	High
0.235336	EREG-mDNAsi	High
0.318442	EREG-mDNAsi	High
0.263148	EREG-mDNAsi	High
0.271455	EREG-mDNAsi	High
0.309397	EREG-mDNAsi	High
0.306819	EREG-mDNAsi	High
0.281781	EREG-mDNAsi	High
0.313911	EREG-mDNAsi	High
0.336706	EREG-mDNAsi	High
0.40015	EREG-mDNAsi	High
0.336112	EREG-mDNAsi	High
0.341682	EREG-mDNAsi	High
0.368574	EREG-mDNAsi	High
0.442421	EREG-mDNAsi	High
0.268586	EREG-mDNAsi	High
0.439636	EREG-mDNAsi	High
0.39683	EREG-mDNAsi	High
0.281189	EREG-mDNAsi	High
0.320539	EREG-mDNAsi	High
0.324142	EREG-mDNAsi	High
0.227157	EREG-mDNAsi	High
0.391519	EREG-mDNAsi	High
0.309902	EREG-mDNAsi	High
0.266988	EREG-mDNAsi	High
0.403218	EREG-mDNAsi	High
0.484896	EREG-mDNAsi	High
0.316742	EREG-mDNAsi	High
0.270615	EREG-mDNAsi	High
0.189172	EREG-mDNAsi	High
0.479636	EREG-mDNAsi	High
0.240844	EREG-mDNAsi	High
0.395272	EREG-mDNAsi	High
0.327555	EREG-mDNAsi	High
0.372838	EREG-mDNAsi	High
0.293793	EREG-mDNAsi	High
0.267566	EREG-mDNAsi	High
0.324718	EREG-mDNAsi	High
0.24643	EREG-mDNAsi	High
0.327488	EREG-mDNAsi	High
0.346928	EREG-mDNAsi	High
0.309923	EREG-mDNAsi	High
0.411932	EREG-mDNAsi	High
0.399647	EREG-mDNAsi	High
0.266094	EREG-mDNAsi	High
0.400583	EREG-mDNAsi	High
0.183693	EREG-mDNAsi	High
0.344717	EREG-mDNAsi	High
0.447055	EREG-mDNAsi	High
0.466747	EREG-mDNAsi	High
0.306513	EREG-mDNAsi	High
0.321467	EREG-mDNAsi	High
0.315583	EREG-mDNAsi	High
0.332469	EREG-mDNAsi	High
0.311092	EREG-mDNAsi	High
0.326993	EREG-mDNAsi	High
0.333295	EREG-mDNAsi	High
0.340625	EREG-mDNAsi	High
0.357811	EREG-mDNAsi	High
0.296907	EREG-mDNAsi	High
0.274598	EREG-mDNAsi	High
0.263161	EREG-mDNAsi	High
0.357271	EREG-mDNAsi	High
0.346288	EREG-mDNAsi	High
0.321004	EREG-mDNAsi	High
0.291852	EREG-mDNAsi	High
0.326795	EREG-mDNAsi	High
0.318622	EREG-mDNAsi	High
0.361138	EREG-mDNAsi	High
0.293761	EREG-mDNAsi	High
0.418128	EREG-mDNAsi	High
0.254319	EREG-mDNAsi	High
0.22138	EREG-mDNAsi	High
0.274641	EREG-mDNAsi	High
0.305759	EREG-mDNAsi	High
0.344025	EREG-mDNAsi	High
0.25433	EREG-mDNAsi	High
0.309623	EREG-mDNAsi	High
0.411568	EREG-mDNAsi	High
0.264909	EREG-mDNAsi	High
0.250372	EREG-mDNAsi	High
0.276566	EREG-mDNAsi	High
0.275329	EREG-mDNAsi	High
0.231399	EREG-mDNAsi	High
0.411347	EREG-mDNAsi	High
0.262942	EREG-mDNAsi	High
0.357132	EREG-mDNAsi	High
0.316023	EREG-mDNAsi	High
0.303128	EREG-mDNAsi	High
0.384632	EREG-mDNAsi	High
0.251153	EREG-mDNAsi	High
0.188676	EREG-mDNAsi	High
0.297319	EREG-mDNAsi	High
0.316678	EREG-mDNAsi	High
0.319672	EREG-mDNAsi	High
0.273842	EREG-mDNAsi	High
0.2609	EREG-mDNAsi	High
0.275022	EREG-mDNAsi	High
0.244822	EREG-mDNAsi	High
0.284058	EREG-mDNAsi	High
0.233756	EREG-mDNAsi	High
0.302714	EREG-mDNAsi	High
0.408962	EREG-mDNAsi	High
0.308387	EREG-mDNAsi	High
0.269349	EREG-mDNAsi	High
0.501456	EREG-mDNAsi	High
0.253283	EREG-mDNAsi	High
0.24029	EREG-mDNAsi	High
0.372304	EREG-mDNAsi	High
0.257236	EREG-mDNAsi	High
0.382234	EREG-mDNAsi	High
0.29027	EREG-mDNAsi	High
0.295751	EREG-mDNAsi	High
0.444825	EREG-mDNAsi	High
0.365383	EREG-mDNAsi	High
0.31135	EREG-mDNAsi	High
0.381515	EREG-mDNAsi	High
0.252107	EREG-mDNAsi	High
0.529492	EREG-mDNAsi	High
0.319362	EREG-mDNAsi	High
0.301215	EREG-mDNAsi	High
0.372556	EREG-mDNAsi	High
0.28728	EREG-mDNAsi	High
0.283846	EREG-mDNAsi	High
0.323125	EREG-mDNAsi	High
0.42347	EREG-mDNAsi	High
0.217943	EREG-mDNAsi	High
0.264412	EREG-mDNAsi	High
0.285607	EREG-mDNAsi	High
0.348896	EREG-mDNAsi	High
0.301873	EREG-mDNAsi	High
0.305387	EREG-mDNAsi	High
0.247991	EREG-mDNAsi	High
0.445727	EREG-mDNAsi	High
0.279573	EREG-mDNAsi	High
0.34573	EREG-mDNAsi	High
0.310087	EREG-mDNAsi	High
0.290968	EREG-mDNAsi	High
0.225625	EREG-mDNAsi	High
0.289079	EREG-mDNAsi	High
0.473783	EREG-mDNAsi	High
0.216607	EREG-mDNAsi	High
0.27441	EREG-mDNAsi	High
0.304899	EREG-mDNAsi	High
0.360159	EREG-mDNAsi	High
0.281405	EREG-mDNAsi	High
0.274904	EREG-mDNAsi	High
0.254496	EREG-mDNAsi	High
0.266563	EREG-mDNAsi	High
0.293907	EREG-mDNAsi	High
0.301024	EREG-mDNAsi	High
0.242764	EREG-mDNAsi	High
0.275998	EREG-mDNAsi	High
0.288047	EREG-mDNAsi	High
0.153407	DMPsi	Low
0.215406	DMPsi	Low
0.0999731	DMPsi	Low
0.125209	DMPsi	Low
0.279953	DMPsi	Low
0.096387	DMPsi	Low
0.136341	DMPsi	Low
0.0497049	DMPsi	Low
0.0779283	DMPsi	Low
0.0664463	DMPsi	Low
0.104428	DMPsi	Low
0.127063	DMPsi	Low
0.169318	DMPsi	Low
0.0954606	DMPsi	Low
0.145136	DMPsi	Low
0.070596	DMPsi	Low
0.144167	DMPsi	Low
0.0558019	DMPsi	Low
0.114064	DMPsi	Low
0.136376	DMPsi	Low
0.181156	DMPsi	Low
0.106794	DMPsi	Low
0.263813	DMPsi	Low
0.0842864	DMPsi	Low
0.115033	DMPsi	Low
0.0752233	DMPsi	Low
0.0828884	DMPsi	Low
0.19879	DMPsi	Low
0.115461	DMPsi	Low
0.118033	DMPsi	Low
0.100507	DMPsi	Low
0.0937185	DMPsi	Low
0.111944	DMPsi	Low
0.098505	DMPsi	Low
0.102907	DMPsi	Low
0.127254	DMPsi	Low
0.125894	DMPsi	Low
0.121412	DMPsi	Low
0.0898055	DMPsi	Low
0.073698	DMPsi	Low
0.227631	DMPsi	Low
0.138402	DMPsi	Low
0.0718551	DMPsi	Low
0.0668623	DMPsi	Low
0.0691867	DMPsi	Low
0.145039	DMPsi	Low
0.15979	DMPsi	Low
0.0623459	DMPsi	Low
0.101406	DMPsi	Low
0.0822052	DMPsi	Low
0.150827	DMPsi	Low
0.152815	DMPsi	Low
0.25248	DMPsi	Low
0.189359	DMPsi	Low
0.189273	DMPsi	Low
0.149695	DMPsi	Low
0.229562	DMPsi	Low
0.0902546	DMPsi	Low
0.229397	DMPsi	Low
0.0883964	DMPsi	Low
0.205466	DMPsi	Low
0.144333	DMPsi	Low
0.103848	DMPsi	Low
0.0964768	DMPsi	Low
0.0840118	DMPsi	Low
0.140949	DMPsi	Low
0.256176	DMPsi	Low
0.139087	DMPsi	Low
0.116911	DMPsi	Low
0.0956806	DMPsi	Low
0.132284	DMPsi	Low
0.116576	DMPsi	Low
0.0349152	DMPsi	Low
0.0798595	DMPsi	Low
0.15857	DMPsi	Low
0.238821	DMPsi	Low
0.166635	DMPsi	Low
0.10381	DMPsi	Low
0.129359	DMPsi	Low
0.226801	DMPsi	Low
0.145237	DMPsi	Low
0.174934	DMPsi	Low
0.272723	DMPsi	Low
0.105017	DMPsi	Low
0.240875	DMPsi	Low
0.127737	DMPsi	Low
0.0656098	DMPsi	Low
0.0472236	DMPsi	Low
0.0815665	DMPsi	Low
0.102513	DMPsi	Low
0.116458	DMPsi	Low
0.0964126	DMPsi	Low
0.0936983	DMPsi	Low
0.0922695	DMPsi	Low
0.0895544	DMPsi	Low
0.102216	DMPsi	Low
0.130519	DMPsi	Low
0.0930415	DMPsi	Low
0.143007	DMPsi	Low
0.181613	DMPsi	Low
0.168191	DMPsi	Low
0.0810671	DMPsi	Low
0.092765	DMPsi	Low
0.0958565	DMPsi	Low
0.101077	DMPsi	Low
0.0784403	DMPsi	Low
0.0767165	DMPsi	Low
0.147903	DMPsi	Low
0.0710055	DMPsi	Low
0.091503	DMPsi	Low
0.145416	DMPsi	Low
0.123865	DMPsi	Low
0.222327	DMPsi	Low
0.122619	DMPsi	Low
0.17455	DMPsi	Low
0.113191	DMPsi	Low
0.158276	DMPsi	Low
0.109622	DMPsi	Low
0.108187	DMPsi	Low
0.0612343	DMPsi	Low
0.126408	DMPsi	Low
0.0986799	DMPsi	Low
0.216115	DMPsi	Low
0.064114	DMPsi	Low
0.0948747	DMPsi	Low
0.143389	DMPsi	Low
0.159489	DMPsi	Low
0.141263	DMPsi	Low
0.107318	DMPsi	Low
0.152103	DMPsi	Low
0.169559	DMPsi	Low
0.0728714	DMPsi	Low
0.117424	DMPsi	Low
0.102697	DMPsi	Low
0.175297	DMPsi	Low
0.106231	DMPsi	Low
0.14153	DMPsi	Low
0.0972647	DMPsi	Low
0.118767	DMPsi	Low
0.0586831	DMPsi	Low
0.0749928	DMPsi	Low
0.108298	DMPsi	Low
0.234861	DMPsi	Low
0.114718	DMPsi	Low
0.115056	DMPsi	Low
0.0780722	DMPsi	Low
0.114597	DMPsi	Low
0.08668	DMPsi	Low
0.119926	DMPsi	High
0.0991783	DMPsi	High
0.156731	DMPsi	High
0.0753107	DMPsi	High
0.0474027	DMPsi	High
0.144875	DMPsi	High
0.0388944	DMPsi	High
0.116345	DMPsi	High
0.0552814	DMPsi	High
0.281182	DMPsi	High
0.104482	DMPsi	High
0.174999	DMPsi	High
0.0842828	DMPsi	High
0.198074	DMPsi	High
0.119175	DMPsi	High
0.0903329	DMPsi	High
0.09054	DMPsi	High
0.195321	DMPsi	High
0.0941042	DMPsi	High
0.0899556	DMPsi	High
0.153326	DMPsi	High
0.0923812	DMPsi	High
0.0754978	DMPsi	High
0.177858	DMPsi	High
0.116794	DMPsi	High
0.0892935	DMPsi	High
0.148413	DMPsi	High
0.0367857	DMPsi	High
0.0724197	DMPsi	High
0.0889401	DMPsi	High
0.0937937	DMPsi	High
0.0773517	DMPsi	High
0.103218	DMPsi	High
0.0832932	DMPsi	High
0.140948	DMPsi	High
0.141137	DMPsi	High
0.120388	DMPsi	High
0.143393	DMPsi	High
0.152632	DMPsi	High
0.111579	DMPsi	High
0.143291	DMPsi	High
0.132005	DMPsi	High
0.0821449	DMPsi	High
0.115601	DMPsi	High
0.116768	DMPsi	High
0.0720663	DMPsi	High
0.139532	DMPsi	High
0.0706848	DMPsi	High
0.0558654	DMPsi	High
0.184218	DMPsi	High
0.236176	DMPsi	High
0.159601	DMPsi	High
0.0943477	DMPsi	High
0.0321353	DMPsi	High
0.292003	DMPsi	High
0.0911413	DMPsi	High
0.118423	DMPsi	High
0.0873256	DMPsi	High
0.115476	DMPsi	High
0.0735941	DMPsi	High
0.204779	DMPsi	High
0.0837417	DMPsi	High
0.045354	DMPsi	High
0.0761929	DMPsi	High
0.121575	DMPsi	High
0.096001	DMPsi	High
0.124679	DMPsi	High
0.161173	DMPsi	High
0.0448869	DMPsi	High
0.177732	DMPsi	High
0.0473984	DMPsi	High
0.114523	DMPsi	High
0.14682	DMPsi	High
0.203212	DMPsi	High
0.109334	DMPsi	High
0.103816	DMPsi	High
0.0975988	DMPsi	High
0.137174	DMPsi	High
0.105769	DMPsi	High
0.107501	DMPsi	High
0.117001	DMPsi	High
0.152068	DMPsi	High
0.123534	DMPsi	High
0.0927041	DMPsi	High
0.0794403	DMPsi	High
0.0725197	DMPsi	High
0.204157	DMPsi	High
0.128857	DMPsi	High
0.0875083	DMPsi	High
0.0634975	DMPsi	High
0.0922937	DMPsi	High
0.0934211	DMPsi	High
0.134215	DMPsi	High
0.084005	DMPsi	High
0.166867	DMPsi	High
0.0693623	DMPsi	High
0.059277	DMPsi	High
0.0684971	DMPsi	High
0.0885311	DMPsi	High
0.117316	DMPsi	High
0.0515203	DMPsi	High
0.0503576	DMPsi	High
0.162386	DMPsi	High
0.0924325	DMPsi	High
0.0749814	DMPsi	High
0.0648683	DMPsi	High
0.0694741	DMPsi	High
0.129068	DMPsi	High
0.137533	DMPsi	High
0.076059	DMPsi	High
0.132514	DMPsi	High
0.128883	DMPsi	High
0.0982091	DMPsi	High
0.179613	DMPsi	High
0.0364321	DMPsi	High
0.0362796	DMPsi	High
0.128265	DMPsi	High
0.0964659	DMPsi	High
0.0943716	DMPsi	High
0.0588883	DMPsi	High
0.0893064	DMPsi	High
0.0677986	DMPsi	High
0.0662461	DMPsi	High
0.0982697	DMPsi	High
0.129003	DMPsi	High
0.101379	DMPsi	High
0.146958	DMPsi	High
0.152555	DMPsi	High
0.060225	DMPsi	High
0.283797	DMPsi	High
0.0722143	DMPsi	High
0.0792073	DMPsi	High
0.0997024	DMPsi	High
0.0633578	DMPsi	High
0.121311	DMPsi	High
0.0890083	DMPsi	High
0.0980579	DMPsi	High
0.210349	DMPsi	High
0.129848	DMPsi	High
0.106234	DMPsi	High
0.223048	DMPsi	High
0.14029	DMPsi	High
0.230043	DMPsi	High
0.0756783	DMPsi	High
0.107581	DMPsi	High
0.120042	DMPsi	High
0.0824427	DMPsi	High
0.120537	DMPsi	High
0.0949393	DMPsi	High
0.191637	DMPsi	High
0.0561291	DMPsi	High
0.0727912	DMPsi	High
0.0789061	DMPsi	High
0.135069	DMPsi	High
0.106901	DMPsi	High
0.0903088	DMPsi	High
0.0517553	DMPsi	High
0.103471	DMPsi	High
0.0650603	DMPsi	High
0.156133	DMPsi	High
0.111347	DMPsi	High
0.0666373	DMPsi	High
0.063625	DMPsi	High
0.0625913	DMPsi	High
0.214733	DMPsi	High
0.0661364	DMPsi	High
0.0829353	DMPsi	High
0.158009	DMPsi	High
0.146233	DMPsi	High
0.0866714	DMPsi	High
0.0500296	DMPsi	High
0.120379	DMPsi	High
0.101535	DMPsi	High
0.11746	DMPsi	High
0.0804243	DMPsi	High
0.0721528	DMPsi	High
0.133338	DMPsi	High
0.149985	DMPsi	High
0.318801	ENHsi	Low
0.385689	ENHsi	Low
0.27109	ENHsi	Low
0.322244	ENHsi	Low
0.466716	ENHsi	Low
0.205655	ENHsi	Low
0.327421	ENHsi	Low
0.257886	ENHsi	Low
0.238185	ENHsi	Low
0.273532	ENHsi	Low
0.281708	ENHsi	Low
0.365828	ENHsi	Low
0.335895	ENHsi	Low
0.252071	ENHsi	Low
0.355017	ENHsi	Low
0.207969	ENHsi	Low
0.353753	ENHsi	Low
0.203294	ENHsi	Low
0.293378	ENHsi	Low
0.34331	ENHsi	Low
0.346908	ENHsi	Low
0.260785	ENHsi	Low
0.472119	ENHsi	Low
0.248962	ENHsi	Low
0.331565	ENHsi	Low
0.20876	ENHsi	Low
0.240611	ENHsi	Low
0.473813	ENHsi	Low
0.346449	ENHsi	Low
0.388709	ENHsi	Low
0.309805	ENHsi	Low
0.213599	ENHsi	Low
0.352056	ENHsi	Low
0.273748	ENHsi	Low
0.258997	ENHsi	Low
0.214223	ENHsi	Low
0.37522	ENHsi	Low
0.263971	ENHsi	Low
0.308604	ENHsi	Low
0.289085	ENHsi	Low
0.418053	ENHsi	Low
0.31081	ENHsi	Low
0.217383	ENHsi	Low
0.341515	ENHsi	Low
0.194883	ENHsi	Low
0.254942	ENHsi	Low
0.346152	ENHsi	Low
0.240847	ENHsi	Low
0.256566	ENHsi	Low
0.217023	ENHsi	Low
0.299159	ENHsi	Low
0.300547	ENHsi	Low
0.501667	ENHsi	Low
0.407249	ENHsi	Low
0.41005	ENHsi	Low
0.378195	ENHsi	Low
0.434418	ENHsi	Low
0.306658	ENHsi	Low
0.446529	ENHsi	Low
0.243542	ENHsi	Low
0.402704	ENHsi	Low
0.279805	ENHsi	Low
0.257741	ENHsi	Low
0.173938	ENHsi	Low
0.240155	ENHsi	Low
0.348499	ENHsi	Low
0.487732	ENHsi	Low
0.325912	ENHsi	Low
0.304078	ENHsi	Low
0.301401	ENHsi	Low
0.258094	ENHsi	Low
0.291685	ENHsi	Low
0.125701	ENHsi	Low
0.336454	ENHsi	Low
0.349471	ENHsi	Low
0.473436	ENHsi	Low
0.29929	ENHsi	Low
0.270573	ENHsi	Low
0.330367	ENHsi	Low
0.37096	ENHsi	Low
0.346437	ENHsi	Low
0.437832	ENHsi	Low
0.441928	ENHsi	Low
0.299605	ENHsi	Low
0.433606	ENHsi	Low
0.314377	ENHsi	Low
0.175186	ENHsi	Low
0.18227	ENHsi	Low
0.270783	ENHsi	Low
0.380913	ENHsi	Low
0.314509	ENHsi	Low
0.258702	ENHsi	Low
0.274121	ENHsi	Low
0.261127	ENHsi	Low
0.228608	ENHsi	Low
0.297227	ENHsi	Low
0.348569	ENHsi	Low
0.275208	ENHsi	Low
0.443857	ENHsi	Low
0.424414	ENHsi	Low
0.341524	ENHsi	Low
0.151497	ENHsi	Low
0.245003	ENHsi	Low
0.389363	ENHsi	Low
0.294333	ENHsi	Low
0.252453	ENHsi	Low
0.265164	ENHsi	Low
0.311133	ENHsi	Low
0.200531	ENHsi	Low
0.237288	ENHsi	Low
0.383221	ENHsi	Low
0.312886	ENHsi	Low
0.40767	ENHsi	Low
0.241734	ENHsi	Low
0.319451	ENHsi	Low
0.204962	ENHsi	Low
0.451133	ENHsi	Low
0.281945	ENHsi	Low
0.249017	ENHsi	Low
0.186072	ENHsi	Low
0.350858	ENHsi	Low
0.264204	ENHsi	Low
0.459112	ENHsi	Low
0.221985	ENHsi	Low
0.288321	ENHsi	Low
0.336533	ENHsi	Low
0.31976	ENHsi	Low
0.373059	ENHsi	Low
0.349809	ENHsi	Low
0.346234	ENHsi	Low
0.447701	ENHsi	Low
0.23242	ENHsi	Low
0.326914	ENHsi	Low
0.263284	ENHsi	Low
0.32569	ENHsi	Low
0.313325	ENHsi	Low
0.343204	ENHsi	Low
0.283822	ENHsi	Low
0.285385	ENHsi	Low
0.213325	ENHsi	Low
0.245377	ENHsi	Low
0.29568	ENHsi	Low
0.425369	ENHsi	Low
0.322421	ENHsi	Low
0.342286	ENHsi	Low
0.215573	ENHsi	Low
0.299902	ENHsi	Low
0.253483	ENHsi	Low
0.3277	ENHsi	High
0.265601	ENHsi	High
0.340423	ENHsi	High
0.257522	ENHsi	High
0.236715	ENHsi	High
0.315446	ENHsi	High
0.151568	ENHsi	High
0.297879	ENHsi	High
0.19442	ENHsi	High
0.499206	ENHsi	High
0.23542	ENHsi	High
0.386096	ENHsi	High
0.26765	ENHsi	High
0.37926	ENHsi	High
0.225182	ENHsi	High
0.246734	ENHsi	High
0.251883	ENHsi	High
0.276925	ENHsi	High
0.257861	ENHsi	High
0.271974	ENHsi	High
0.355292	ENHsi	High
0.286117	ENHsi	High
0.279749	ENHsi	High
0.2975	ENHsi	High
0.270906	ENHsi	High
0.246835	ENHsi	High
0.372141	ENHsi	High
0.275976	ENHsi	High
0.194315	ENHsi	High
0.280439	ENHsi	High
0.24012	ENHsi	High
0.235124	ENHsi	High
0.278288	ENHsi	High
0.272347	ENHsi	High
0.391333	ENHsi	High
0.281202	ENHsi	High
0.284242	ENHsi	High
0.323741	ENHsi	High
0.411924	ENHsi	High
0.275183	ENHsi	High
0.364685	ENHsi	High
0.317028	ENHsi	High
0.233851	ENHsi	High
0.271203	ENHsi	High
0.285464	ENHsi	High
0.208353	ENHsi	High
0.346083	ENHsi	High
0.288004	ENHsi	High
0.194075	ENHsi	High
0.361846	ENHsi	High
0.471023	ENHsi	High
0.327458	ENHsi	High
0.246777	ENHsi	High
0.128206	ENHsi	High
0.479966	ENHsi	High
0.220289	ENHsi	High
0.330467	ENHsi	High
0.293149	ENHsi	High
0.308569	ENHsi	High
0.263334	ENHsi	High
0.288288	ENHsi	High
0.272106	ENHsi	High
0.20585	ENHsi	High
0.299691	ENHsi	High
0.290496	ENHsi	High
0.26118	ENHsi	High
0.329617	ENHsi	High
0.337909	ENHsi	High
0.203672	ENHsi	High
0.346289	ENHsi	High
0.175716	ENHsi	High
0.226968	ENHsi	High
0.358598	ENHsi	High
0.439768	ENHsi	High
0.265924	ENHsi	High
0.335274	ENHsi	High
0.267808	ENHsi	High
0.307628	ENHsi	High
0.279181	ENHsi	High
0.269629	ENHsi	High
0.291558	ENHsi	High
0.327231	ENHsi	High
0.272858	ENHsi	High
0.257362	ENHsi	High
0.232357	ENHsi	High
0.241349	ENHsi	High
0.344384	ENHsi	High
0.275147	ENHsi	High
0.295303	ENHsi	High
0.2379	ENHsi	High
0.32157	ENHsi	High
0.245734	ENHsi	High
0.316419	ENHsi	High
0.279087	ENHsi	High
0.378913	ENHsi	High
0.232889	ENHsi	High
0.19034	ENHsi	High
0.249553	ENHsi	High
0.252425	ENHsi	High
0.34906	ENHsi	High
0.233842	ENHsi	High
0.230801	ENHsi	High
0.405458	ENHsi	High
0.292048	ENHsi	High
0.198595	ENHsi	High
0.210803	ENHsi	High
0.242537	ENHsi	High
0.223386	ENHsi	High
0.362033	ENHsi	High
0.197421	ENHsi	High
0.344391	ENHsi	High
0.287357	ENHsi	High
0.262769	ENHsi	High
0.405186	ENHsi	High
0.229463	ENHsi	High
0.157936	ENHsi	High
0.266424	ENHsi	High
0.272867	ENHsi	High
0.296133	ENHsi	High
0.21563	ENHsi	High
0.259192	ENHsi	High
0.215093	ENHsi	High
0.187092	ENHsi	High
0.232344	ENHsi	High
0.19773	ENHsi	High
0.271643	ENHsi	High
0.333941	ENHsi	High
0.29308	ENHsi	High
0.186105	ENHsi	High
0.562889	ENHsi	High
0.235976	ENHsi	High
0.238585	ENHsi	High
0.292949	ENHsi	High
0.193087	ENHsi	High
0.349503	ENHsi	High
0.245571	ENHsi	High
0.257538	ENHsi	High
0.442949	ENHsi	High
0.289711	ENHsi	High
0.237946	ENHsi	High
0.361625	ENHsi	High
0.249511	ENHsi	High
0.534411	ENHsi	High
0.220357	ENHsi	High
0.24308	ENHsi	High
0.277776	ENHsi	High
0.243273	ENHsi	High
0.278446	ENHsi	High
0.326743	ENHsi	High
0.406683	ENHsi	High
0.175523	ENHsi	High
0.214702	ENHsi	High
0.225554	ENHsi	High
0.348869	ENHsi	High
0.252472	ENHsi	High
0.265644	ENHsi	High
0.173394	ENHsi	High
0.369085	ENHsi	High
0.21201	ENHsi	High
0.339409	ENHsi	High
0.269463	ENHsi	High
0.215904	ENHsi	High
0.180579	ENHsi	High
0.280168	ENHsi	High
0.412052	ENHsi	High
0.170728	ENHsi	High
0.271483	ENHsi	High
0.2677	ENHsi	High
0.364718	ENHsi	High
0.221658	ENHsi	High
0.199995	ENHsi	High
0.205975	ENHsi	High
0.273919	ENHsi	High
0.250696	ENHsi	High
0.249679	ENHsi	High
0.200906	ENHsi	High
0.215274	ENHsi	High
0.276734	ENHsi	High
0.666195	mRNAsi	Low
0.640354	mRNAsi	Low
0.440882	mRNAsi	Low
0.660536	mRNAsi	Low
0.603444	mRNAsi	Low
0.620431	mRNAsi	Low
0.650756	mRNAsi	Low
0.540264	mRNAsi	Low
0.403702	mRNAsi	Low
0.489299	mRNAsi	Low
0.676856	mRNAsi	Low
0.564769	mRNAsi	Low
0.50652	mRNAsi	Low
0.688479	mRNAsi	Low
0.630847	mRNAsi	Low
0.422541	mRNAsi	Low
0.526025	mRNAsi	Low
0.284591	mRNAsi	Low
0.631786	mRNAsi	Low
0.550716	mRNAsi	Low
0.62382	mRNAsi	Low
0.506952	mRNAsi	Low
0.641253	mRNAsi	Low
0.460063	mRNAsi	Low
0.501319	mRNAsi	Low
0.49536	mRNAsi	Low
0.521718	mRNAsi	Low
0.660168	mRNAsi	Low
0.477371	mRNAsi	Low
0.671068	mRNAsi	Low
0.513023	mRNAsi	Low
0.559286	mRNAsi	Low
0.478644	mRNAsi	Low
0.579572	mRNAsi	Low
0.394474	mRNAsi	Low
0.684758	mRNAsi	Low
0.576082	mRNAsi	Low
0.58268	mRNAsi	Low
0.603956	mRNAsi	Low
0.661236	mRNAsi	Low
0.547189	mRNAsi	Low
0.542857	mRNAsi	Low
0.605867	mRNAsi	Low
0.668235	mRNAsi	Low
0.535386	mRNAsi	Low
0.611013	mRNAsi	Low
0.54508	mRNAsi	Low
0.439797	mRNAsi	Low
0.628576	mRNAsi	Low
0.361941	mRNAsi	Low
0.609667	mRNAsi	Low
0.620935	mRNAsi	Low
0.603843	mRNAsi	Low
0.567818	mRNAsi	Low
0.620988	mRNAsi	Low
0.47776	mRNAsi	Low
0.663884	mRNAsi	Low
0.530806	mRNAsi	Low
0.624399	mRNAsi	Low
0.402946	mRNAsi	Low
0.679898	mRNAsi	Low
0.646586	mRNAsi	Low
0.394537	mRNAsi	Low
0.676975	mRNAsi	Low
0.325291	mRNAsi	Low
0.485997	mRNAsi	Low
0.498251	mRNAsi	Low
0.470567	mRNAsi	Low
0.52991	mRNAsi	Low
0.598232	mRNAsi	Low
0.328436	mRNAsi	Low
0.540851	mRNAsi	Low
0.568458	mRNAsi	Low
0.542631	mRNAsi	Low
0.351195	mRNAsi	Low
0.506264	mRNAsi	Low
0.491831	mRNAsi	Low
0.529228	mRNAsi	Low
0.525331	mRNAsi	Low
0.580234	mRNAsi	Low
0.551235	mRNAsi	Low
0.551668	mRNAsi	Low
0.632061	mRNAsi	Low
0.508233	mRNAsi	Low
0.511888	mRNAsi	Low
0.63362	mRNAsi	Low
0.677485	mRNAsi	Low
0.546073	mRNAsi	Low
0.542041	mRNAsi	Low
0.611998	mRNAsi	Low
0.597329	mRNAsi	Low
0.379501	mRNAsi	Low
0.526602	mRNAsi	Low
0.537048	mRNAsi	Low
0.597348	mRNAsi	Low
0.4051	mRNAsi	Low
0.662928	mRNAsi	Low
0.349018	mRNAsi	Low
0.536542	mRNAsi	Low
0.508195	mRNAsi	Low
0.550785	mRNAsi	Low
0.544757	mRNAsi	Low
0.426047	mRNAsi	Low
0.642284	mRNAsi	Low
0.480314	mRNAsi	Low
0.430173	mRNAsi	Low
0.406287	mRNAsi	Low
0.531018	mRNAsi	Low
0.360937	mRNAsi	Low
0.520742	mRNAsi	Low
0.490698	mRNAsi	Low
0.4837	mRNAsi	Low
0.656381	mRNAsi	Low
0.374411	mRNAsi	Low
0.573876	mRNAsi	Low
0.552442	mRNAsi	Low
0.558569	mRNAsi	Low
0.381477	mRNAsi	Low
0.294497	mRNAsi	Low
0.659308	mRNAsi	Low
0.549328	mRNAsi	Low
0.260102	mRNAsi	Low
0.527478	mRNAsi	Low
0.372816	mRNAsi	Low
0.356834	mRNAsi	Low
0.446823	mRNAsi	Low
0.586587	mRNAsi	Low
0.547011	mRNAsi	Low
0.608267	mRNAsi	Low
0.53927	mRNAsi	Low
0.527513	mRNAsi	Low
0.198273	mRNAsi	Low
0.46876	mRNAsi	Low
0.381747	mRNAsi	Low
0.603134	mRNAsi	Low
0.490473	mRNAsi	Low
0.32806	mRNAsi	Low
0.589384	mRNAsi	Low
0.587099	mRNAsi	Low
0.44461	mRNAsi	Low
0.643831	mRNAsi	Low
0.493694	mRNAsi	Low
0.596677	mRNAsi	Low
0.584299	mRNAsi	Low
0.502867	mRNAsi	Low
0.500339	mRNAsi	Low
0.577734	mRNAsi	Low
0.297272	mRNAsi	Low
0.504777	mRNAsi	High
0.490553	mRNAsi	High
0.436051	mRNAsi	High
0.514501	mRNAsi	High
0.644531	mRNAsi	High
0.525982	mRNAsi	High
0.61214	mRNAsi	High
0.58277	mRNAsi	High
0.516052	mRNAsi	High
0.573003	mRNAsi	High
0.589284	mRNAsi	High
0.617007	mRNAsi	High
0.645269	mRNAsi	High
0.340092	mRNAsi	High
0.300728	mRNAsi	High
0.443427	mRNAsi	High
0.629306	mRNAsi	High
0.576904	mRNAsi	High
0.539977	mRNAsi	High
0.544014	mRNAsi	High
0.35225	mRNAsi	High
0.362187	mRNAsi	High
0.484673	mRNAsi	High
0.416517	mRNAsi	High
0.351833	mRNAsi	High
0.470477	mRNAsi	High
0.505086	mRNAsi	High
0.504085	mRNAsi	High
0.416086	mRNAsi	High
0.31717	mRNAsi	High
0.49743	mRNAsi	High
0.3319	mRNAsi	High
0.604687	mRNAsi	High
0.348945	mRNAsi	High
0.38939	mRNAsi	High
0.545905	mRNAsi	High
0.408356	mRNAsi	High
0.397673	mRNAsi	High
0.495924	mRNAsi	High
0.527642	mRNAsi	High
0.543897	mRNAsi	High
0.341066	mRNAsi	High
0.564776	mRNAsi	High
0.428545	mRNAsi	High
0.366071	mRNAsi	High
0.623755	mRNAsi	High
0.510578	mRNAsi	High
0.406773	mRNAsi	High
0.493974	mRNAsi	High
0.507684	mRNAsi	High
0.616646	mRNAsi	High
0.43456	mRNAsi	High
0.51484	mRNAsi	High
0.638556	mRNAsi	High
0.588445	mRNAsi	High
0.523425	mRNAsi	High
0.447999	mRNAsi	High
0.477669	mRNAsi	High
0.54373	mRNAsi	High
0.297049	mRNAsi	High
0.26044	mRNAsi	High
0.479529	mRNAsi	High
0.395705	mRNAsi	High
0.534361	mRNAsi	High
0.442173	mRNAsi	High
0.252865	mRNAsi	High
0.524006	mRNAsi	High
0.454017	mRNAsi	High
0.249792	mRNAsi	High
0.447681	mRNAsi	High
0.597484	mRNAsi	High
0.463957	mRNAsi	High
0.46969	mRNAsi	High
0.491248	mRNAsi	High
0.525857	mRNAsi	High
0.392938	mRNAsi	High
0.411963	mRNAsi	High
0.484281	mRNAsi	High
0.584029	mRNAsi	High
0.346832	mRNAsi	High
0.435188	mRNAsi	High
0.454506	mRNAsi	High
0.624148	mRNAsi	High
0.447042	mRNAsi	High
0.486867	mRNAsi	High
0.436694	mRNAsi	High
0.519561	mRNAsi	High
0.348426	mRNAsi	High
0.371037	mRNAsi	High
0.435714	mRNAsi	High
0.505794	mRNAsi	High
0.511266	mRNAsi	High
0.464571	mRNAsi	High
0.508796	mRNAsi	High
0.522427	mRNAsi	High
0.4853	mRNAsi	High
0.395473	mRNAsi	High
0.522581	mRNAsi	High
0.454494	mRNAsi	High
0.427422	mRNAsi	High
0.380864	mRNAsi	High
0.468042	mRNAsi	High
0.51305	mRNAsi	High
0.456577	mRNAsi	High
0.439551	mRNAsi	High
0.401359	mRNAsi	High
0.513822	mRNAsi	High
0.550652	mRNAsi	High
0.520896	mRNAsi	High
0.503601	mRNAsi	High
0.550465	mRNAsi	High
0.49101	mRNAsi	High
0.27374	mRNAsi	High
0.529889	mRNAsi	High
0.481047	mRNAsi	High
0.390548	mRNAsi	High
0.362775	mRNAsi	High
0.467043	mRNAsi	High
0.609633	mRNAsi	High
0.384818	mRNAsi	High
0.259448	mRNAsi	High
0.381193	mRNAsi	High
0.265608	mRNAsi	High
0.29598	mRNAsi	High
0.523074	mRNAsi	High
0.519993	mRNAsi	High
0.560945	mRNAsi	High
0.549587	mRNAsi	High
0.457397	mRNAsi	High
0.55411	mRNAsi	High
0.311124	mRNAsi	High
0.587986	mRNAsi	High
0.441088	mRNAsi	High
0.229283	mRNAsi	High
0.406201	mRNAsi	High
0.216474	mRNAsi	High
0.229328	mRNAsi	High
0.449472	mRNAsi	High
0.44252	mRNAsi	High
0.627685	mRNAsi	High
0.511685	mRNAsi	High
0.538857	mRNAsi	High
0.567032	mRNAsi	High
0.235321	mRNAsi	High
0.449527	mRNAsi	High
0.549163	mRNAsi	High
0.26769	mRNAsi	High
0.15998	mRNAsi	High
0.58233	mRNAsi	High
0.627851	mRNAsi	High
0.402129	mRNAsi	High
0.226004	mRNAsi	High
0.346571	mRNAsi	High
0.499168	mRNAsi	High
0.390943	mRNAsi	High
0.492025	mRNAsi	High
0.335472	mRNAsi	High
0.497326	mRNAsi	High
0.374458	mRNAsi	High
0.499038	mRNAsi	High
0.517051	mRNAsi	High
0.312611	mRNAsi	High
0.496783	mRNAsi	High
0.487182	mRNAsi	High
0.633862	mRNAsi	High
0.210381	mRNAsi	High
0.47473	mRNAsi	High
0.255503	mRNAsi	High
0.403012	mRNAsi	High
0.382258	mRNAsi	High
0.206618	mRNAsi	High
0.226587	mRNAsi	High
0.2433	mRNAsi	High
0.203349	mRNAsi	High
0.223908	mRNAsi	High
0.245391	mRNAsi	High
0.244952	mRNAsi	High
0.160692	mRNAsi	High
1	EREG-mRNAsi	Low
0.956218	EREG-mRNAsi	Low
0.954334	EREG-mRNAsi	Low
0.952213	EREG-mRNAsi	Low
0.942706	EREG-mRNAsi	Low
0.936429	EREG-mRNAsi	Low
0.934355	EREG-mRNAsi	Low
0.931585	EREG-mRNAsi	Low
0.921077	EREG-mRNAsi	Low
0.919864	EREG-mRNAsi	Low
0.918594	EREG-mRNAsi	Low
0.914004	EREG-mRNAsi	Low
0.91075	EREG-mRNAsi	Low
0.906451	EREG-mRNAsi	Low
0.904222	EREG-mRNAsi	Low
0.904036	EREG-mRNAsi	Low
0.902752	EREG-mRNAsi	Low
0.902212	EREG-mRNAsi	Low
0.899175	EREG-mRNAsi	Low
0.898895	EREG-mRNAsi	Low
0.898876	EREG-mRNAsi	Low
0.898036	EREG-mRNAsi	Low
0.896206	EREG-mRNAsi	Low
0.894616	EREG-mRNAsi	Low
0.894054	EREG-mRNAsi	Low
0.893193	EREG-mRNAsi	Low
0.892256	EREG-mRNAsi	Low
0.888652	EREG-mRNAsi	Low
0.887017	EREG-mRNAsi	Low
0.885077	EREG-mRNAsi	Low
0.882645	EREG-mRNAsi	Low
0.881645	EREG-mRNAsi	Low
0.880757	EREG-mRNAsi	Low
0.880474	EREG-mRNAsi	Low
0.879207	EREG-mRNAsi	Low
0.875912	EREG-mRNAsi	Low
0.875153	EREG-mRNAsi	Low
0.874736	EREG-mRNAsi	Low
0.873198	EREG-mRNAsi	Low
0.872894	EREG-mRNAsi	Low
0.872229	EREG-mRNAsi	Low
0.87067	EREG-mRNAsi	Low
0.869166	EREG-mRNAsi	Low
0.868632	EREG-mRNAsi	Low
0.866668	EREG-mRNAsi	Low
0.865886	EREG-mRNAsi	Low
0.863899	EREG-mRNAsi	Low
0.862656	EREG-mRNAsi	Low
0.861412	EREG-mRNAsi	Low
0.861374	EREG-mRNAsi	Low
0.860358	EREG-mRNAsi	Low
0.858901	EREG-mRNAsi	Low
0.857961	EREG-mRNAsi	Low
0.855963	EREG-mRNAsi	Low
0.854886	EREG-mRNAsi	Low
0.853924	EREG-mRNAsi	Low
0.851689	EREG-mRNAsi	Low
0.850493	EREG-mRNAsi	Low
0.850416	EREG-mRNAsi	Low
0.849683	EREG-mRNAsi	Low
0.84572	EREG-mRNAsi	Low
0.845642	EREG-mRNAsi	Low
0.84384	EREG-mRNAsi	Low
0.843627	EREG-mRNAsi	Low
0.843259	EREG-mRNAsi	Low
0.842075	EREG-mRNAsi	Low
0.841784	EREG-mRNAsi	Low
0.840852	EREG-mRNAsi	Low
0.839472	EREG-mRNAsi	Low
0.839278	EREG-mRNAsi	Low
0.838986	EREG-mRNAsi	Low
0.838928	EREG-mRNAsi	Low
0.838519	EREG-mRNAsi	Low
0.837059	EREG-mRNAsi	Low
0.834467	EREG-mRNAsi	Low
0.831087	EREG-mRNAsi	Low
0.830501	EREG-mRNAsi	Low
0.828229	EREG-mRNAsi	Low
0.827916	EREG-mRNAsi	Low
0.827524	EREG-mRNAsi	Low
0.827524	EREG-mRNAsi	Low
0.826877	EREG-mRNAsi	Low
0.826523	EREG-mRNAsi	Low
0.826092	EREG-mRNAsi	Low
0.826052	EREG-mRNAsi	Low
0.825915	EREG-mRNAsi	Low
0.825208	EREG-mRNAsi	Low
0.823538	EREG-mRNAsi	Low
0.822063	EREG-mRNAsi	Low
0.821551	EREG-mRNAsi	Low
0.821551	EREG-mRNAsi	Low
0.820429	EREG-mRNAsi	Low
0.819424	EREG-mRNAsi	Low
0.818418	EREG-mRNAsi	Low
0.818043	EREG-mRNAsi	Low
0.817984	EREG-mRNAsi	Low
0.816562	EREG-mRNAsi	Low
0.816285	EREG-mRNAsi	Low
0.816167	EREG-mRNAsi	Low
0.815376	EREG-mRNAsi	Low
0.813556	EREG-mRNAsi	Low
0.812625	EREG-mRNAsi	Low
0.812546	EREG-mRNAsi	Low
0.812526	EREG-mRNAsi	Low
0.812467	EREG-mRNAsi	Low
0.812289	EREG-mRNAsi	Low
0.811912	EREG-mRNAsi	Low
0.811456	EREG-mRNAsi	Low
0.810147	EREG-mRNAsi	Low
0.80983	EREG-mRNAsi	Low
0.809731	EREG-mRNAsi	Low
0.809195	EREG-mRNAsi	Low
0.809115	EREG-mRNAsi	Low
0.808619	EREG-mRNAsi	Low
0.808499	EREG-mRNAsi	Low
0.80844	EREG-mRNAsi	Low
0.807724	EREG-mRNAsi	Low
0.806352	EREG-mRNAsi	Low
0.805696	EREG-mRNAsi	Low
0.805138	EREG-mRNAsi	Low
0.804601	EREG-mRNAsi	Low
0.803046	EREG-mRNAsi	Low
0.802807	EREG-mRNAsi	Low
0.802787	EREG-mRNAsi	Low
0.802328	EREG-mRNAsi	Low
0.801949	EREG-mRNAsi	Low
0.801669	EREG-mRNAsi	Low
0.801669	EREG-mRNAsi	Low
0.800491	EREG-mRNAsi	Low
0.799432	EREG-mRNAsi	Low
0.799192	EREG-mRNAsi	Low
0.797352	EREG-mRNAsi	Low
0.796871	EREG-mRNAsi	Low
0.79617	EREG-mRNAsi	Low
0.79609	EREG-mRNAsi	Low
0.795729	EREG-mRNAsi	Low
0.795629	EREG-mRNAsi	Low
0.795549	EREG-mRNAsi	Low
0.795489	EREG-mRNAsi	Low
0.794887	EREG-mRNAsi	Low
0.794747	EREG-mRNAsi	Low
0.792258	EREG-mRNAsi	Low
0.790207	EREG-mRNAsi	Low
0.789664	EREG-mRNAsi	Low
0.789463	EREG-mRNAsi	Low
0.78914	EREG-mRNAsi	Low
0.78908	EREG-mRNAsi	Low
0.787267	EREG-mRNAsi	Low
0.78646	EREG-mRNAsi	High
0.785875	EREG-mRNAsi	High
0.785552	EREG-mRNAsi	High
0.78527	EREG-mRNAsi	High
0.784159	EREG-mRNAsi	High
0.783593	EREG-mRNAsi	High
0.78331	EREG-mRNAsi	High
0.783067	EREG-mRNAsi	High
0.782683	EREG-mRNAsi	High
0.781732	EREG-mRNAsi	High
0.78155	EREG-mRNAsi	High
0.781206	EREG-mRNAsi	High
0.780821	EREG-mRNAsi	High
0.779606	EREG-mRNAsi	High
0.779586	EREG-mRNAsi	High
0.77772	EREG-mRNAsi	High
0.776116	EREG-mRNAsi	High
0.776014	EREG-mRNAsi	High
0.775567	EREG-mRNAsi	High
0.775445	EREG-mRNAsi	High
0.775364	EREG-mRNAsi	High
0.774917	EREG-mRNAsi	High
0.774367	EREG-mRNAsi	High
0.773818	EREG-mRNAsi	High
0.773696	EREG-mRNAsi	High
0.772515	EREG-mRNAsi	High
0.771639	EREG-mRNAsi	High
0.770396	EREG-mRNAsi	High
0.769824	EREG-mRNAsi	High
0.768457	EREG-mRNAsi	High
0.768089	EREG-mRNAsi	High
0.767598	EREG-mRNAsi	High
0.767292	EREG-mRNAsi	High
0.766658	EREG-mRNAsi	High
0.766638	EREG-mRNAsi	High
0.765983	EREG-mRNAsi	High
0.7633	EREG-mRNAsi	High
0.761988	EREG-mRNAsi	High
0.761742	EREG-mRNAsi	High
0.761721	EREG-mRNAsi	High
0.761475	EREG-mRNAsi	High
0.760243	EREG-mRNAsi	High
0.759914	EREG-mRNAsi	High
0.759729	EREG-mRNAsi	High
0.759688	EREG-mRNAsi	High
0.759401	EREG-mRNAsi	High
0.759051	EREG-mRNAsi	High
0.757241	EREG-mRNAsi	High
0.756706	EREG-mRNAsi	High
0.75584	EREG-mRNAsi	High
0.755202	EREG-mRNAsi	High
0.754501	EREG-mRNAsi	High
0.754088	EREG-mRNAsi	High
0.753696	EREG-mRNAsi	High
0.751776	EREG-mRNAsi	High
0.751176	EREG-mRNAsi	High
0.748818	EREG-mRNAsi	High
0.746394	EREG-mRNAsi	High
0.746103	EREG-mRNAsi	High
0.744339	EREG-mRNAsi	High
0.744214	EREG-mRNAsi	High
0.744007	EREG-mRNAsi	High
0.742968	EREG-mRNAsi	High
0.74199	EREG-mRNAsi	High
0.741387	EREG-mRNAsi	High
0.740492	EREG-mRNAsi	High
0.740242	EREG-mRNAsi	High
0.738512	EREG-mRNAsi	High
0.736446	EREG-mRNAsi	High
0.73536	EREG-mRNAsi	High
0.735151	EREG-mRNAsi	High
0.734398	EREG-mRNAsi	High
0.73398	EREG-mRNAsi	High
0.73153	EREG-mRNAsi	High
0.730692	EREG-mRNAsi	High
0.730105	EREG-mRNAsi	High
0.728552	EREG-mRNAsi	High
0.727733	EREG-mRNAsi	High
0.727417	EREG-mRNAsi	High
0.724957	EREG-mRNAsi	High
0.724557	EREG-mRNAsi	High
0.724515	EREG-mRNAsi	High
0.723504	EREG-mRNAsi	High
0.722576	EREG-mRNAsi	High
0.720635	EREG-mRNAsi	High
0.720382	EREG-mRNAsi	High
0.720361	EREG-mRNAsi	High
0.71848	EREG-mRNAsi	High
0.718078	EREG-mRNAsi	High
0.716618	EREG-mRNAsi	High
0.713184	EREG-mRNAsi	High
0.712378	EREG-mRNAsi	High
0.711762	EREG-mRNAsi	High
0.709657	EREG-mRNAsi	High
0.708976	EREG-mRNAsi	High
0.708934	EREG-mRNAsi	High
0.708018	EREG-mRNAsi	High
0.707741	EREG-mRNAsi	High
0.707422	EREG-mRNAsi	High
0.707102	EREG-mRNAsi	High
0.707017	EREG-mRNAsi	High
0.706462	EREG-mRNAsi	High
0.705865	EREG-mRNAsi	High
0.704905	EREG-mRNAsi	High
0.704628	EREG-mRNAsi	High
0.702491	EREG-mRNAsi	High
0.702448	EREG-mRNAsi	High
0.700694	EREG-mRNAsi	High
0.700352	EREG-mRNAsi	High
0.698895	EREG-mRNAsi	High
0.695461	EREG-mRNAsi	High
0.694064	EREG-mRNAsi	High
0.691611	EREG-mRNAsi	High
0.690361	EREG-mRNAsi	High
0.690339	EREG-mRNAsi	High
0.688311	EREG-mRNAsi	High
0.687447	EREG-mRNAsi	High
0.68535	EREG-mRNAsi	High
0.685242	EREG-mRNAsi	High
0.684138	EREG-mRNAsi	High
0.682838	EREG-mRNAsi	High
0.680886	EREG-mRNAsi	High
0.680864	EREG-mRNAsi	High
0.678845	EREG-mRNAsi	High
0.67791	EREG-mRNAsi	High
0.676931	EREG-mRNAsi	High
0.674797	EREG-mRNAsi	High
0.673576	EREG-mRNAsi	High
0.672834	EREG-mRNAsi	High
0.671152	EREG-mRNAsi	High
0.669009	EREG-mRNAsi	High
0.668353	EREG-mRNAsi	High
0.666776	EREG-mRNAsi	High
0.666688	EREG-mRNAsi	High
0.66478	EREG-mRNAsi	High
0.66478	EREG-mRNAsi	High
0.664165	EREG-mRNAsi	High
0.66377	EREG-mRNAsi	High
0.662825	EREG-mRNAsi	High
0.66254	EREG-mRNAsi	High
0.659657	EREG-mRNAsi	High
0.657189	EREG-mRNAsi	High
0.656571	EREG-mRNAsi	High
0.655931	EREG-mRNAsi	High
0.65571	EREG-mRNAsi	High
0.655312	EREG-mRNAsi	High
0.653057	EREG-mRNAsi	High
0.640167	EREG-mRNAsi	High
0.634486	EREG-mRNAsi	High
0.633208	EREG-mRNAsi	High
0.629524	EREG-mRNAsi	High
0.628534	EREG-mRNAsi	High
0.624184	EREG-mRNAsi	High
0.622761	EREG-mRNAsi	High
0.620681	EREG-mRNAsi	High
0.614968	EREG-mRNAsi	High
0.614559	EREG-mRNAsi	High
0.608365	EREG-mRNAsi	High
0.607657	EREG-mRNAsi	High
0.605166	EREG-mRNAsi	High
0.601204	EREG-mRNAsi	High
0.597438	EREG-mRNAsi	High
0.59509	EREG-mRNAsi	High
0.589113	EREG-mRNAsi	High
0.588164	EREG-mRNAsi	High
0.582459	EREG-mRNAsi	High
0.565397	EREG-mRNAsi	High
0.554281	EREG-mRNAsi	High
0.550366	EREG-mRNAsi	High
0.544629	EREG-mRNAsi	High
0.542792	EREG-mRNAsi	High
0.530752	EREG-mRNAsi	High
0.498854	EREG-mRNAsi	High
0.495724	EREG-mRNAsi	High
0.488079	EREG-mRNAsi	High
0.477922	EREG-mRNAsi	High
0.472893	EREG-mRNAsi	High
0.462679	EREG-mRNAsi	High

## Sheet: Figure  2 F
	对照组(HGC27)			实验组(HGC27-sphere)
	20211204	20211127	20211213	20211204	20211127	20211213
nanog	23.26	23.03	23.28	21.89	21.7	21.8
β-actin	15.23	15.27	15.43	15.9	15.66	15.59
2^-△△Ct	0.949647	1.11378	0.936573	3.25381	3.71183	3.46326
	对照组(HGC27)			实验组(HGC27-sphere)
	20211204	20211127	20211213	20211204	20211127	20211213
POU5F1	24.86	24.46	24.71	23.63	23.3	23.12
β-actin	15.23	15.27	15.43	15.9	15.66	15.59
2^-△△Ct	0.874871	1.1544	0.97073	2.72038	3.41956	3.87396
	对照组(HGC27)			实验组(HGC27-sphere)
	20211204	20211127	20211213	20211204	20211127	20211213
sox2	27.34	27.32	27.53	25.45	25.29	25.03
β-actin	15.23	15.27	15.43	15.9	15.66	15.59
2^-△△Ct	1.03786	1.05235	0.909793	5.09922	5.6973	6.82239

## Sheet: Figure 2 G
	对照组(HGC27)			实验组(HGC27-sphere)
	20211204	20211117	20211127	20211204	20211117	20211127
DAZAP1	21.23	21.16	21	21.25	21.14	21.03
β-actin	15.23	15.3	15.27	15.9	15.78	15.66
2^-△△Ct	0.930939	0.977223	1.09184	1.31048	1.4143	1.52636
	对照组(mkn45)			实验组(mkn45-sphere)
	data1	data2	data3	data1	data2	data3
dazap1	22.52	22.56	22.32	25.97	26.03	25.88
β-actin	17.37	17.13	17.2	21.56	20.87	20.83
2^-△△Ct	0.961122	0.93484	1.10404	1.27114	1.21936	1.35296
	对照组(AGS)			实验组(AGS-sphere)
	20211117	20211213_03	20211213	20211117	20211213_03	20211213
DAZAP1	23.16	23.17	33.21	21.05	20.92	22.75
β-actin	17.28	17.23	26.09	16.63	16.35	18.15
2^-△△Ct	1.25911	1.20782	0.533072	3.46391	3.12185	3.05761

## Sheet: Figure 3 B
Hours	HGC27-EV							HGC27-OE
0	1.12474	1.01691	0.987315		0.958774	0.98661		1.05856	0.968046	1.03122	1.04034	1.00168	0.922787
24	1.09232	0.911557	1.37632	0.961593	1.1938	0.84919		1.52184	1.08245	1.34646	0.9077	1.13808	0.969303
48	1.42107	1.45983	1.42213	1.48414	1.43869	1.44609		1.69345	1.67051	1.79717	1.66202	1.84809	1.59916
72	1.44362	1.53488	1.47287	1.46441	1.47005	1.40733		1.88832	2.00681	1.85469	1.91598	1.98198	1.99769
Hours	N87-shNC							N87-sh1							N87-sh2
0		1.05306	0.868386	0.831746	1.01642	1.2304		1.27076	0.971509	0.831679	0.835521	0.861643	1.22889		1.36617	0.893282		0.721844	0.732097	1.2866
24	1.09446	1.08823	1.04573	1.20915	1.22966	1.33959		1.08214	0.93732	0.851271	0.951918	0.933478	1.02836		1.06349	0.979411	0.91666		0.921171	1.15741
48	1.29195	1.30661	1.05892	1.32786	1.46527	1.01348		1.14822	0.868942	0.924259	0.908893	0.777515	1.50317		0.9466	0.962595	0.91666	0.810844	0.961365	0.910508
72	1.47919	1.514	1.92914		1.97347	1.60816		1.58269	1.55695	1.61995	1.63186	1.36027	1.34759		1.42769	1.36494	1.56181	1.47281	1.38791	1.40596
96		2.22556	2.27393	2.22629	2.24022			1.22812	1.54965	1.66874		1.57308	1.41904		1.22673	1.6139	1.64753	1.80994	1.58888	1.38094
Hours	AGS-shNC									AGS-sh1									AGS-sh2
0	0.981707	0.995935	1.02439	1.00068	1.00068	1.00542	0.991192			1.01869	1.02349	1.01869	1.0331	0.985051	0.980246	0.970635	0.994661		0.984301	1.03611	1.01727	1.00785	1.03611	0.970173	0.979592	0.979592
24	1.24729	1.1145	1.35163	1.34688	1.14295	1.21883	1.15718	1.19512		1.06674	1.07154	1.1292	1.1244	1.13401	1.16284	1.14843			1.05495	1.02669	1.04553	1.05024	1.0832	1.05966	1.07849
48	2.21951	2.15786	2.44241	2.46612						2.00854	1.74426	1.82114	1.83556						1.82261	1.78493	1.64364	1.65306	1.79435	1.72841	1.86028	1.64835
72	2.84079	2.8313	3.16802	2.75068	2.95461	3.08266				1.84997	1.85478	1.85478	1.9653	1.98452	2.10465	1.98932			2.17582	2.1146	2.17582	2.19466	2.14286	2.17111	2.07221

## Sheet: Figure 3 C
AGS
shNC	sh1	sh2
0.400911	0.343257	0.337761
0.452088	0.340771	0.361635
0.436275	0.378076	0.345238
NCI-N87
shNC	sh1	sh2
0.360544	0.25487	0.26087
0.387372	0.313492	0.222222
0.444781	0.325243	0.287988
HGC27
EV	OE
0.389262	0.450161
0.366197	0.462963
0.38	0.455959

## Sheet: Figure 3 D
	shNC	sh1	sh2
Wound closure ratio	0.206355	0.083373	0.111668
	0.228978	0.114164	0.107584
	0.158481	0.057872	0.12275
	EV	OE
Wound closure ratio	0.184841	0.266734
	0.194083	0.228517
	0.188221	0.291791

## Sheet: Figure 3 E
migration
	shNC			sh1			sh2
AGS	1140	940	1022	469	614	748	757	672	729
NCI-N87	68	57	69	14	2	16	15	9	10
	EV			OE
HGC27	829	835	961	1231	1142	1046
invasion
	shNC			sh1			sh2
AGS	1504	1443	1440	796	897	975	798	778	905
NCI-N87	112	131	136	37	30	48	46	67	35
	EV			OE
HGC27	238	267	188	961	1065	919

[truncated: 32 more sheets: Figure 3 G, Figure 3 H, Figure 4 B, Figure 4 E, Figure 4 F, Figure 5 C, Figure 5 D, Figure 5 E, Figure 5 F, Figure 5 G, Figure 5 J, Figure 5 K, Figure 5 M, Figure 6 B, Figure 6 F, Figure 6 G, Figure 6 H, Figure 6 J, Figure 7 C, Figure 7 D …]
